# Supplementary material for: Plasma metabolomic profiling of proliferative diabetic retinopathy
Source: Nutr Metab (Lond). 2019 May 28;16:37. doi: 10.1186/s12986-019-0358-3 (PMC6540396; doi:10.1186/s12986-019-0358-3)
Supplement: Supplementary file 1 — KEGG PATHWAY Database. (XLSX 12 kb) [file 12986_2019_358_MOESM1_ESM.xlsx]

## Sheet: Sheet1
PATHWAY	Total	Hits	Raw p	Impact
Pyrimidine metabolism	60	15	0.00056229	0.20784
Alanine, aspartate and glutamate metabolism	24	7	0.0071968	0.65148
Caffeine metabolism	21	6	0.014111	0.36807
beta-Alanine metabolism	28	7	0.017397	0.35945
Purine metabolism	92	16	0.018002	0.26736
Cysteine and methionine metabolism	56	11	0.020282	0.21748
Sulfur metabolism	18	5	0.027808	0.17953
Sphingolipid metabolism	25	6	0.032801	0.46972
Arginine and proline metabolism	77	13	0.039143	0.5416
Linoleic acid metabolism	15	4	0.055198	0.65625
Nitrogen metabolism	39	7	0.08819	0.00067
D-Glutamine and D-glutamate metabolism	11	3	0.089383	0.13904
Glycine, serine and threonine metabolism	48	8	0.10047	0.29634
Steroid hormone biosynthesis	99	14	0.11288	0.2826
Pantothenate and CoA biosynthesis	27	5	0.12589	0.20497
Taurine and hypotaurine metabolism	20	4	0.13258	0.43885
D-Arginine and D-ornithine metabolism	8	2	0.18708	0
Cyanoamino acid metabolism	16	3	0.21084	0.33333
Histidine metabolism	44	6	0.27427	0.00345
Phenylalanine metabolism	45	6	0.29227	0.08025
Citrate cycle (TCA cycle)	20	3	0.32367	0.16588
Aminoacyl-tRNA biosynthesis	75	9	0.33416	0.16902
Glycolysis or Gluconeogenesis	31	4	0.37708	0.05472
Starch and sucrose metabolism	50	6	0.38484	0.21092
Galactose metabolism	41	5	0.39263	0.13776
Tryptophan metabolism	79	9	0.39358	0.21295
Glycerolipid metabolism	32	4	0.40079	0.26052
Nicotinate and nicotinamide metabolism	44	5	0.45448	0.03196
Lipoic acid metabolism	6	1	0.46937	0
Propanoate metabolism	35	4	0.47069	0.0853
Tyrosine metabolism	76	8	0.49725	0.19979
Phenylalanine, tyrosine and tryptophan biosynthesis	27	3	0.51717	0.00738
Glutathione metabolism	38	4	0.5374	0.25028
Glycerophospholipid metabolism	39	4	0.55869	0.20503
Arachidonic acid metabolism	62	6	0.59936	0.25981
Pentose and glucuronate interconversions	53	5	0.62523	0.12662
Lysine biosynthesis	32	3	0.63581	0
Pentose phosphate pathway	32	3	0.63581	0.04289
Selenoamino acid metabolism	22	2	0.66279	0.06827
Methane metabolism	34	3	0.67721	0.01751
Primary bile acid biosynthesis	47	4	0.70795	0.02232
Fatty acid biosynthesis	49	4	0.73895	0
Glyoxylate and dicarboxylate metabolism	50	4	0.75349	0.04303
Butanoate metabolism	40	3	0.78033	0.01771
Ascorbate and aldarate metabolism	45	3	0.84414	0.03322
Vitamin B6 metabolism	32	2	0.84594	0.15565
Pyruvate metabolism	32	2	0.84594	0.23703
Ubiquinone and other terpenoid-quinone biosynthesis	36	2	0.88962	0.03049
Inositol phosphate metabolism	39	2	0.91453	0.02374
Thiamine metabolism	24	1	0.92151	0
Valine, leucine and isoleucine degradation	40	2	0.92159	0.01657
Fatty acid elongation in mitochondria	27	1	0.94301	0
Valine, leucine and isoleucine biosynthesis	27	1	0.94301	0.0885
Amino sugar and nucleotide sugar metabolism	88	5	0.95038	0.09284
alpha-Linolenic acid metabolism	29	1	0.95397	0
Lysine degradation	47	2	0.95765	0.00605
Fatty acid metabolism	50	2	0.96766	0.02959
Terpenoid backbone biosynthesis	33	1	0.96999	0.05141
N-Glycan biosynthesis	38	1	0.98243	0
Porphyrin and chlorophyll metabolism	104	5	0.98397	0.02078
Drug metabolism - cytochrome P450	86	3	0.99424	0
Limonene and pinene degradation	59	1	0.99817	0.02042
