# Supplementary material for: Plasma metabolomic profiling of proliferative diabetic retinopathy
Source: Nutr Metab (Lond). 2019 May 28;16:37. doi: 10.1186/s12986-019-0358-3 (PMC6540396; doi:10.1186/s12986-019-0358-3)
Supplement: Supplementary file 2 — Metabolites Database. (XLSX 13 kb) [file 12986_2019_358_MOESM2_ESM.xlsx]

## Sheet: Sheet1
compound_name	FC（P/N）	raw.pval	vip	elements	query_mass	adduct
Acetic acid	2.1932	1.48e-13	1.9268	HMDB0000042	60.9867	M+H
Sulfite	0.66203	1.38e-05	1.373	HMDB0000240	80.9491	M+H
Imidazolone	8.8371	0.012129	0.502	HMDB0004363	83.0149	M-H
Beta-Alanine	3.2371	1.0454e-06	0.88054	HMDB0000056	88.0416	M-H
Sulfate	1.8943	2.28e-05	1.3454	HMDB0001448	96.9718	M+H
Malonic acid	2.6607	3.3631e-10	1.0395	HMDB0000691	102.957	M-H
L-Serine	3.6001	1.2074e-10	1.0544	HMDB0000187	104.036	M-H
Dihydrouracil	3.7974	1.1906e-11	1.0847	HMDB0000076	113.027	M-H
Fumaric acid	4.235	7.8991e-17	1.1898	HMDB0000134	114.99	M-H
L-Proline	0.51744	2.06e-06	1.4682	HMDB0000162	116.071	M+H
Methylmalonic acid	0.57591	0.0010466	1.0867	HMDB0000202	119.014	M+H
L-Homoserine	0.55789	4.71e-07	1.533	HMDB0000719	120.081	M+H
Dihydrothymine	0.65183	9.39e-10	1.7425	HMDB0000079	129.102	M+H
4-Hydroxyproline	2.6491	6.7374e-09	0.99005	HMDB0000725	130.052	M-H
Creatine	4.4682	1.359e-12	1.1096	HMDB0000064	130.059	M-H
Ureidopropionic acid	3.7932	8.1878e-14	1.1374	HMDB0000026	131.047	M-H
Ornithine	4.2698	2.2535e-08	0.96722	HMDB0000214	131.083	M-H
N-Acetylputrescine	0.65655	0.015163	0.82935	HMDB0002064	131.111	M+H
L-Aspartic acid	0.60304	0.00072278	1.1162	HMDB0000191	134.018	M+H
Hypoxanthine	5.021	0.0021824	0.60172	HMDB0000157	135.031	M-H
Adenine	0.53887	1.02e-09	1.7404	HMDB0000034	136.075	M+H
L-Glutamine	3.6027	1.4188e-14	1.1526	HMDB0000641	145.061	M-H
Oxoglutaric acid	0.54885	0.070037	0.62886	HMDB0000208	147.043	M+H
L-Glutamic acid	0.64599	0.00021783	1.2044	HMDB0000148	148.06	M+H
L-Methionine	0.63894	2.05e-06	1.4686	HMDB0000696	150.058	M+H
Xanthine	3.8805	6.8165e-15	1.1585	HMDB0000292	151.025	M-H
3-Sulfinoalanine	0.57541	1.0597e-11	1.155	HMDB0000996	151.993	M-H
3-Methylxanthine	4.5202	1.0166e-09	1.0224	HMDB0001886	165.039	M-H
Uric acid	0.52738	1.8e-08	1.6539	HMDB0000289	169.036	M+H
N-Acetylornithine	4.1255	5.1491e-12	1.0947	HMDB0003357	173.093	M-H
L-Arginine	4.0571	1.4049e-08	0.97637	HMDB0000517	173.104	M-H
N-Acetyl-L-aspartic acid	6.7813	0.0018885	0.60918	HMDB0000812	173.995	M-H
Citrulline	4.285	3.1768e-07	0.91004	HMDB0000904	174.088	M-H
Paraxanthine	0.61528	0.02126	0.78951	HMDB0001860	181.072	M+H
Phosphoserine	9.1395	0.013469	0.49512	HMDB0000272	184.032	M-H
Caffeine	3.1289	4.9321e-14	1.142	HMDB0001847	193.087	M-H
5-Acetylamino-6-amino-3-methyluracil	2.2705	0.0091066	0.52031	HMDB0004400	197.066	M-H
Deoxyuridine	3.5493	7.6911e-18	1.2034	HMDB0000012	227.091	M-H
Carnosine	0.61868	0.07767	0.61309	HMDB0000033	227.127	M+H
Anserine	3.5941	6.2812e-15	1.1592	HMDB0000194	239.13	M-H
Cytidine	8.6763	5.8664e-12	1.0932	HMDB0000089	242.08	M-H
Uridine	4.2748	6.1007e-16	1.1764	HMDB0000296	243.061	M-H
Deoxyadenosine	3.0503	2.77e-05	1.3342	HMDB0000101	252.107	M+H
Inosine	7.1324	0.053058	0.39332	HMDB0000195	267.074	M-H
Xanthosine	6.0247	0.014555	0.48995	HMDB0000299	283.07	M-H
Guanosine	0.4464	0.00082401	1.1059	HMDB0000133	284.106	M+H
Argininosuccinic acid	1.5005	0.019598	0.79931	HMDB0000052	291.118	M+H
Sphinganine	0.55342	0.0041301	0.96556	HMDB0000269	302.306	M+H
Glutathione	6.3325	8.5853e-14	1.137	HMDB0000125	306.087	M-H
Uridine 5'-monophosphate	3.165	5.1013e-11	1.0662	HMDB0000288	323.005	M-H
Cyclic AMP	1.9592	8.7306e-13	1.1143	HMDB0000058	328.043	M-H
Cyclic GMP	2.6283	2.9853e-07	0.91151	HMDB0001314	344.015	M-H
Adenosine monophosphate	19.45	0.039322	0.41769	HMDB0000045	346.074	M-H
Inosinic acid	5.8397	7.8272e-05	0.74719	HMDB0000175	347.075	M-H
Sphingosine 1-phosphate	3.9779	1.1457e-12	1.1114	HMDB0000277	378.239	M-H
S-Adenosylhomocysteine	6.4994	3.026e-08	0.96135	HMDB0000939	383.149	M-H
Phosphoribosyl pyrophosphate	0.55568	0.00014554	1.2318	HMDB0000280	390.983	M+H
CDP	5.5981	0.018677	0.47291	HMDB0001546	401.964	M-H
Uridine 5'-diphosphate	4.506	0.046571	0.4041	HMDB0000295	402.978	M-H
Uridine diphosphate glucose	3.716	1.7234e-05	0.79947	HMDB0000286	565.002	M-H
Ceramide (d18:1/24:0)	3.2488	8.2071e-15	1.1571	HMDB0004956	648.643	M-H
Lactosylceramide (d18:1/12:0)	0.41458	1.06e-17	2.0455	HMDB0004866	806.565	M+H
SM(d18:1/26:0)	0.4322	6.63e-05	1.2823	HMDB0011698	844.782	M+H
